# Supplementary material for: Understory Plant Community Composition Is Associated with Fine-Scale Above- and Below-Ground Resource Heterogeneity in Mature Lodgepole Pine (Pinus contorta) Forests
Source: PLoS One. 2016 Mar 14;11(3):e0151436. doi: 10.1371/journal.pone.0151436 (PMC4790852; doi:10.1371/journal.pone.0151436)
Supplement: S1 File — (XLSX) [file pone.0151436.s003.xlsx]

## Sheet: UnderstoryPlantCover
Quadrat_ID	ARNU	CACA	COCA	DIPO	EPAN	HYSP	LEGR	LIBO	LYAN	MACA	PEAP	PEPA	PLSC	POCO	PTCR	PYAS	ROAC	RUPU	SPBE	CAMO	VAMY	VAVI	VIED	VIRE
1BHTL100	0	0	12	0	0	30	1	9	0	0	0	0	6	0	15	0	3	0	0	0	0.3	4	0	0
1DHTL100	0	0	11	7	0	25	0	0.2	0	2	0	0	20	0	10	0.1	3	0	0	10	12	6	0	0
1FHTL100	0	0	13	1	0	0.5	0	7	0	2.5	0	0	2	0.5	1	0	2	0	0	0	0	25	0	0
4BHTL100	0	0	30	0	3	5	0	20	0	0	0	0	10	1	55	0	15	0	0	5	7.5	4	0	0
4DHTL100	0	0	9	0	2	15	0	35	0	8	0	0	15	1	6	0	11	0	0	15	13	12	0	0
4FHTL100	0	0	9	1	0	1	0	15	0	0	0	0	80	0	1	0	1	0	0	0	3	30	0	0
7BHTL100	0	0	35	0.5	0	0	0	3	0	0	0	0	70	0	2	0	0	0	0	0	0	1	0	0
7DHTL100	0	0	12	0	0	35	0	33	0	0	4	2	35	1	1	0	14	0	0	0	6	0	0	0
7FHTL100	0	0	7	1	0	5	6	9	0	0	0	0	65	0	0	0	11	0	0	0	2	14	0	0
1BHTL50	0	0	22	0	0	7	0	35	6	0	0	0	2	0	55	0	0	0	0	0	1	3	0	0
1DHTL50	0	0	25	0	0	9	0	16	0	0.5	0	0	45	1	15	0	0	0	0	40	4	0.1	0	0
1FHTL50	0	0	14	0	0	6	85	0	0	0	0	0	20	0	10	0	3	0	0	0	2	1.5	0	0
4BHTL50	0	55	8	0	0	0.5	5	0.5	0	0	0	0	0	75	1	1	0	0	0	0	0	0.5	0	1.25
4DHTL50	0	5	9	1	0	10	0	3	0	0	0	0	5	0	22	0	0	0	0	0	0	27	4	0
4FHTL50	0	0	25	1	0	5	30	16	0	0	2	10	74	0	0	0	5	0	0	0	2.5	0	0	0
7BHTL50	0	0	20	0	0	12	0	4	10	0	7	0	11	2	3	0	0	0	0	75	5	9	0	0
7DHTL50	0	0	16	0	1	0	0	12	12	0	0	0	56	5	13	0	0.75	0	0	50	7	7	0	0
7FHTL50	0	0	75	5	0	26	0	30	0	0	0	0	18	5	0	0	0	0	0	0	1.5	0	0	0
1BHTLCON	0	0	1	5	0	1	0	50	0	0	0	0	60	0	0	0	0	0	0	0	0	2	0	0
1DHTLCON	0	0	0	3	0	1	0	0	0	0	0	0	85	0	4	0	0	0	0	0	0	40	0	0
1FHTLCON	0	0	23	0	0	6	0	30	0	0	0	0	15	0	52	0	0	0	0	20	1	0	0	0
4BHTLCON	0	0	19	7	0	61	0	40	0	0	0	0	20	0	6	0	0	0	0	0	0	14	0	0
4DHTLCON	0	0	1	0	0	0	0	3	0	0	0	0	95	0	0.5	0	0	0	0	0	0	30	0	0
4FHTLCON	0	0	8	0	3	18	0	3.5	0	0	0	0	2	18	14	0	7	4	0	40	0	0	0	0
7BHTLCON	0	0	2.5	0	0	15	0	1.5	0	2	0	0	0	0	0	0	1	0	0	0	0	0.2	0	0
7DHTLCON	0	0	20	0	0	2	0	11	0	0	0	0	75	0	5	0	0	0	0	1	0	0	0	0
7FHTLCON	0	0	7	0	0	0	10	10	0	0	0	0	57	0	35	0	3	0	1	0	0	0	0	0
1BHTLCC	0	0	27	4	0.1	35	5	22	0	0	11	4	2	6	0	0.6	12	0	0	25	4	0	0	0
1DHTLCC	0	0	12	0	0	7	0	10	0	0	0	3	0	13	65	0	0	0	0	0	19	12	0	0
1FHTLCC	0	0	20	1	0	16	0	13	0	0	0	0	20	0	0	0	2	0	0	3	9	2.5	0	0
4BHTLCC	0	0	3	0	0	2	0	13	0	7.5	0	0	35	0	2	0	5	0	0	0	0	0	0	0
4DHTLCC	0	0	30	0	0	7	0	27	0	0	0	9	12	13	35	0	8	0	0	15	0	3.5	0	0
4FHTLCC	0	0	10	0	0	12	0	7	0	0	0	0	65	0	0	0	10	0	0	30	0.5	1.5	0	0
7BHTLCC	0	0	10	0.5	1.5	0	0	14	0	0.2	0	0	50	15	1	0	16	6	0	5	0	0.2	0	0
7DHTLCC	0	0	15	0	2.5	6	0	1.5	0	0	0	0	30	0	1	0	0	0	0	0	0	0	0	0
7FHTLCC	0	0	7	4	0	10	90	5	0	0	2	0	15	0	0	0	0	0	0	10	1.5	15	0	0
1BNRH100	30	0	5	0	3.5	2	0	5	8	0.5	0	0	2	9	45	0	10	0	0	2	0	0	0.5	1.5
1ENRH100	13	0	3	3	25	1	0	0.5	8	0	0	0	1	0	1	0.5	8	2.5	0	7	1.5	0	11	1
1HNRH100	0	0	18	0	0	0	90	1	2	0.3	0	0	2	40	13	0	6	8	0	3	0	0	0.3	0
3BNRH100	16	0	8	2	6.5	0	0	6	0	1.5	0	0	36	1.5	37	0	10	0	0	10	0	0	0	0
3ENRH100	16	0	11	0	8	15	0	5	30	1.5	0	0	4	0	5	0	12	1.5	0	10	3	0	0.3	0
3HNRH100	29	0	9	0	0	4	0	12	3	1	0	0	2	5	50	0	16	2.5	0	25	5	0	1.5	0
5BNRH100	19	0	6	0	6	0	0	9	10	1	0	0	25	0	5	0	4.5	0	0	0	1	0	0	0
5ENRH100	16	0	7	0	9	0	0	0	0	7	0	0	27	0	5	0	4	0	0	20	0	0	3	0
5HNRH100	19	0	8	1	5	2	0	10	0	5	0	0	50	2	2	0	0	0	0	0	0	0	0.75	0
1ENRH50	0	0	0	0	0	0	0	0	0	0.25	0	0	90	25	0.5	0	0	0	0	0	0	27	0	0
1HNRH50	0	0	3.5	0	25	0	0	5	0	0	0	0	1	32	16	0	10	20	0	5	4	0	0	0
3BNRH50	0	0	11.5	1	20	6	0	0	0	6	0	0	1	0.5	0.5	1	9	10.5	0	25	0	0	2	3
3ENRH50	0	0	2	0	1.5	3	0	0	1	0	0.5	0	17	25	7	0	0	0	0	5	32	19	0	0.25
3HNRH50	1.5	0	5	0	3	0	0	0	5	0	0	0	8	35	35	0.25	3	0	0	20	0	0	5	0.5
5BNRH50	0	0	0	0	0	0	0	19	0	3	0.25	0	15	0	45	0	0	0	0	0	2	18	0	0
5ENRH50	0	0	12	7	0	10	0	8	0	4	0	0	25	0	0	0	0	0	0	0	0	0	1	0
5HNRH50	0	0	2	0	0	0	0	3	0	0	0	0	75	0	0	0	0	0	0	0	0	0	0	0
1BNRHCON	8	0	8	1	8	35	0	8	65	1.25	0	0	2	0	15	0	2	0	0	0	2	0	0	0
1ENRHCON	1	0	5	0	20	17	0	6	0	2	0	0	36	0	7	0	10	0.25	0	4	0.5	0	0	0.5
1HNRHCON	11	0	6	0	20	0	0	8	1	0.5	0	1	65	10	2	0	1	0	0	3	0	0	0	0
3ENRHCON	15	0	13	0	18	40	0	10	30	1	0	0	10	0	1	0	5	0	0	0	0.25	0	0	0.2
3HNRHCON	16	0	4	1	0	0	0	12	3	2	0	0	70	0	2	0	7	3	0	0	0	0	5	0
5BNRHCON	17	0	13	2	3	25	0	12	2	1	0	0	2	1	1	0	2	6.5	0	1	0	0	0	0
5ENRHCON	50	0	11	0	26	0	0	7	0	4	0	0	2	35	23	0	17	0	0	0	5	0	0	0
5HNRHCON	20	70	16	2	7	0	0	12	0	0.25	0	0	31	0	0	0	8	0	0	0	0	1	0.5	0
1BNRHCC	0	0	10	0	10	1	11	4.5	20	0.75	0	0	3	5	13	0	0	0	0	35	2	0	0	0
1ENRHCC	0	0	13	0	40	7	30	1	0	0	0	0	3	0.25	11	0	3	0	0	0	7	0	0	0
1HNRHCC	35	10	10	0.25	65	2	0	2	0	1.25	0	0	15	0	2	0	6	0	0	0	5	0	0	1.75
3ENRHCC	0	0	0	0	45	0	6	0	5	0	0	0	0	0	1	0	1	0	0	1	2	0	0	0
3HNRHCC	0	0	17	1	11	8	0	15	45	1.5	0	0	35	0.1	0.5	0	2.25	0	0	0	2	30	0	0
5BNRHCC	0	0	2.5	11	14	0	9	1.5	0	1.25	0	2.5	0	4	0	0	0	0	0	0	4	1	0	0
5ENRHCC	0	0	17	0	16	0	0.5	8	0	1	0	0	5	10	20	0	12	0	0	40	1.25	2.25	0	0
5HNRHCC	16	0	4	0	14	17	0	0.5	0	2.25	0	0	3	1	25	0	20	20	0	10	1	0	0	0.25
1BPSH100	0	0	18	0	8	0	0	7	15	0.75	0	0	4	5	7	0	2.75	5	0	5	0	0	0	0.4
1DPSH100	0	0	15	0	0	6.25	0	6.75	0	6	0	0	1	0	10.5	0	0	1.25	0	0	0	7	3	1.75
1FPSH100	2	0	14	0	2	2.75	0	17.5	0	6	0	0	1	0	8	0	1	0	0	1	4.25	0	0	0
4BPSH100	0	2	22	0	3	1	0	12	0	0	0	0	0.75	0.5	0	0	0	0	0	0	0	0	1	0
4DPSH100	0	0	7.5	0	0	80	0	19	0	0	0	0	0.75	0	3.2	0	8.5	0	0	0	0.25	0	0	0
4FPSH100	0	0	10	0	0	0.5	0.1	5	0	0	0	0	85	0	0	0	0	0	0	0	3	4	0	0
7BPSH100	0	0	22	0	0	10	0	2.5	0.5	0	0	0	32	0	0.25	0	0	0	0	0	5.5	0	0	0
7DPSH100	0	0	10	0	0	4.5	0	5	0	14	0	0	1	0	4	0.25	0	0	0	0	7	0	0	0
7FPSH100	0	0	16	1	0	0	0	9	0	4.5	0	0	6	0	0.25	0	1.5	0	0	0	0	0.5	0	0
1BPSH50	0	0	10.5	0	17	0	0	12	0	3	0	0	50	0	0	0	5.5	0	0	10	0	0	0	0
1DPSH50	0	0	10	0	20	0	0	0.5	0	5	0	0	0	3.5	25	0	12	0.75	0	15	0	0	0	0
1FPSH50	0	0	10	8	0	0	0	9	2	2	0	0	2	0	0	0	15	2	22	0	0.25	0	0	0
4BPSH50	0	0	5	0	0.5	1	0	0	0	0	0	0	40	0	0	0	8.5	0	0	2	0	4.5	0	0
4DPSH50	0	0	20	0	2.5	0	0	17	0	3	0	0	30	0	0.25	0	7	0	0	20	6	0	0	0
4FPSH50	0	0	5.5	0	15	0	0	18	25	3.5	0	0	25	3.5	20	0	8	1	10	0	0	0	21	0
7BPSH50	0	0	17	0	35	0	0	3.5	0	0	0	0	10	20	12	0	11	0	4	0	0	0	0	0
7DPSH50	2.5	0	8	0	25	45	0	7.5	0	5	0	0	5	0	3	0.5	12	0	0	5	25	0	0	1
7FPSH50	0	0	4.5	1	2	5	0	9	0	0	7	0	35	0	1	0	0.6	0	0	25	0	1.25	0	0
1BPSHCON	0	0	5.5	0.5	7	5	0	7.5	0	0.25	5	0	30	0	0	0	0.5	0	0	0	2.5	2	0	0
1DPSHCON	0	0	5.5	0	0	1	0	4	0	0	0	0	45	0	0	0	9	0	0	0	9	3.5	0	0
1FPSHCON	0	0	4	0	5	0	0	16	0	0	0	0	45	0	0	0	4	0	0	12	1	4	0	0
4BPSHCON	0	0	10	1	0	6	0	4.5	0	11	1	0	35	0	0	0	1.75	0	0	0	9	6	0	0
4DPSHCON	0	0	3	0	2.5	0	0	7.5	0	0	1	5	30	6	0	0	0.25	0	0	0	0	4.5	0	0
4FPSHCON	0	0	15	0	9	5	0	0	0	0	0	7	0	13	13	0	6	0	0.3	3	5.5	0.75	0	0
7BPSHCON	0	0	11	1	0	13	0	12	0	4.25	2	0	4	0.25	0	0	0	0	0	0	26	3.25	0	0
7DPSHCON	0	0	12	0	0	2	0	5	0	1	0	0	25	0	7	0	0	0	0	0	0	6.5	8	0
7FPSHCON	0	0	16.5	0	0	7	0	7.5	0	0	0	0	35	0	0	0	3	0	0	0	5	7.5	0	0
1BPSHCC	10.5	3	11.5	0	10	0	0	2.25	5	0	0	0	0	6	15	0	4	7.5	0.3	0	2.5	0	0	0
1DPSHCC	7	0	4	0	14	0	0	0.75	0	0	0	0	2	2	8	0	3	3	0	0	0	0	6	0
1FPSHCC	26	0	9	0	9	1.5	0	7.5	11	4	0	0	1.5	0.5	0.25	0	0	0	0	0	0	0	0	0
4BPSHCC	15.5	2	6	0	11	0	0	0	30	0.75	0	0	0	1	2.5	0	8	1.75	3.5	0	0	0	15	0.1
4DPSHCC	18	0	4	0	8	0	0	0.5	33	0.5	0	0	0.75	2.5	8.5	0	1.75	0.1	7	0	0	0	3	0
7BPSHCC	14.5	0.25	11	0	21	0	0	10	16	0	0	0	0.25	0.75	6	0	10	5.5	0	1.25	0	0	11	0.5
7DPSHCC	5.5	0	18	0	17.5	0	0	2	22	0.25	0	0	0.5	1.75	5.5	0	7.5	5	1.5	1	0	0	12	0
7FPSHCC	20	2	8	0	33	0	0	5.5	13	0	0	0	0.5	1.25	8	0	2	0	1.25	1.5	0	0	4	0

## Sheet: Other_Variables_measured
Category	Plant Available Nutrients - measured using Plant Root Simulator Probes - Western Ag Canada												Individual phospholipid fatty acids mol percent
Variable	Total_Nitrogen	N-NH4+	Ca	Mg	K	P	Fe	Mn	Zn	B	S	Al	a100_2OH	a100_3OH	a120	a130ISO	a120_2OH	a121_3OH	a120_3OH	a140_ISO	a141w5c	a140	a151_ISOG	a150ISO	a150ANTEISO	a151w8c	a150	a140ISO3OH	a161ISOG	a160ISO	a160ANTEISO	a161w11c_and9c	a161w5c	a160	a150ISO3OH	a1502OH	a16010methyl	a1503OH	aANTEISO171w9c	a170ISO	a170ANTEISO	a171w8c	a171w7c	a170CYCLO	a170	a161_2OH	a160_2OH	a17010methyl	a160_3OH
Units	µg -10 cm2 / burial length												mol-%
QuadratID
1BHTL100	21.2	10.8	902	161	383	9.6	10.2	26.4	2.6	0.6	131.2	51	0.226926	0	0.164574	0.209532	0	0	0.130621	0.346867	0.142354	1.24869	0.354839	6.80988	2.73664	0.840181	0.99712	0.0579254	0.714343	1.97274	0	0.987461	2.53103	13.7318	0	0	3.64518	0.594938	0	0.863288	1.13442	1.41498	0	1.9465	0.929063	0	0	0.382477	0
1DHTL100	11	7.2	1647.8	235	154.4	3.2	8.4	63.8	2.6	0.4	104.6	61.4	0.34531	0	0.248582	0.161923	0	0	0.451637	0.397385	0.189474	1.54949	0.418455	5.00473	2.50125	1.46651	1.19881	0	0.77071	2.14473	0	0.857163	2.59666	15.7465	0	0	3.30182	0	0.404694	0.60503	1.05346	1.38334	0	2.08274	0.723094	0.139288	0	0.382796	0
1FHTL100	17.8	9	973	369.6	303.6	18.2	8	90.8	7.4	0.6	154.6	63.4	0.174374	0.0565467	0.0752311	0.087291	0	0	0.285644	0.216166	0.133593	0.922278	0.365892	6.19399	2.0256	0.977747	1.10612	0	1.07904	2.6473	0	0.641857	1.50621	13.3707	0	0.181374	6.48636	0.4405	0	0.598915	0.845516	1.35796	0	1.49925	0.83376	0.208106	0	0.46311	0
4BHTL100	11.4	6.2	1465.6	211.8	171.4	12.8	14	54.8	2.4	0.8	137.6	94.2	0.201978	0	0.0956248	0.0701102	0	0	0.112031	0.278016	0.104695	1.21838	0.311427	4.75899	2.14302	1.17957	1.05553	0	0.515871	1.79494	0	0.722856	2.35561	16.0616	0	0	2.88657	0.519274	0	0.59458	0.946689	0.853504	0.608822	1.7124	0.756563	0	0	0.286297	0
4DHTL100	11.2	6	1770.6	255.2	136	24.2	7.4	26.4	2.6	1.4	217.4	51.8	0.247612	0	0.101702	0.0833885	0	0	0.100831	0.26563	0.163733	3.11451	0.371665	4.28919	2.24368	1.01012	1.03602	0	0.795355	1.9884	0	0.94062	2.7557	16.2966	0	0	2.89035	0	0	0.575567	0.836214	1.20517	0	1.45988	0.720207	0.235653	0	0.330379	0
4FHTL100	10.2	6.4	1231.8	174.6	173	9.2	15.8	45	2.6	0.8	259.2	101	0.236898	0	0.319522	0.164831	0	0	2.0542	0.266346	0.166109	1.88669	0.293642	5.27668	1.97512	3.86232	1.0207	0	0.530939	1.934	0	0.589934	1.84716	14.4426	0	0	3.45738	0	0.267327	0.514567	0.975768	0	2.68679	1.39314	0.697321	0.121282	0	0.37299	0
7BHTL100	7.8	3.4	1227.2	205.4	185.4	7	10.4	35.8	3	0.8	149.6	76	0.46291	0.0415586	0.385835	0.164639	0.0575689	0	0.14639	0.29303	0.226789	1.57688	0.386374	6.06226	2.13085	1.40409	1.23548	0	0.887665	2.05349	0	0.759009	1.80724	14.706	0	0	4.15075	0	0.459706	0.577298	1.03447	1.62106	0	1.55214	0.71588	0.150118	0	0.413661	0.222635
7DHTL100	6.8	3.6	2222	255	85.4	9.2	12.8	21	1.8	1.4	148.8	75.4	0	0	0.178635	0.154362	0	0	0	0.351708	0.124346	1.47698	0.339878	4.45876	2.19846	1.37521	1.12694	0	0.447199	1.71722	0	0.645562	2.28794	19.8989	0	0	2.34418	0	0	0.545052	0.986957	0.779517	0.652139	1.80981	0.99711	0	0	0.302177	0
7FHTL100	11.4	4.4	1469.6	173.8	123.6	14	22	60.8	2.6	0.8	275.2	69.2	0.253924	0.0695334	0.132348	0.0943882	0	0	0.460195	0.227976	0	1.89779	0.247342	4.53025	1.83105	1.73021	0.944074	0	0.627682	1.65373	0	0.593185	1.62397	16.7502	0	0	2.72706	0	0.397746	0.50264	0.936335	0.792483	0.934406	1.32694	0.53368	0	0	0.286538	0
1BHTL50	10.4	4.6	875.2	176.6	309.2	11.2	11	40.8	2.2	1	98.2	41.6	0.21563	0	0.164074	0.126969	0	0	0.102148	0.346286	0.171304	1.45438	0.301194	5.28217	2.43555	1.08129	0.889785	0	0.697379	2.18113	0	1.06767	2.65453	12.812	0	0	3.41223	0	0	0.586269	0.925723	1.38059	0	1.65485	1.33297	0	0	0.462973	0
1DHTL50	25.6	21.2	1432.4	256.6	209.8	9.2	19.2	93.4	3.4	0.8	178.4	97.8	0.28062	0	0.239805	0.11369	0.0469657	0	0.140242	0.319623	0.18011	1.64893	0.326835	4.54432	1.89029	1.44553	1.08891	0	0.84086	2.37276	0	0.659755	2.06654	15.7252	0	0	3.41012	0.445798	0	0.509213	0.992796	1.52515	0	1.45706	0.84511	0.285054	0	0.462752	0
1FHTL50	6.6	2	1404.4	308.8	90.6	9.4	20.8	52	4.4	1	245.8	80.4	0.263723	0	0.252228	0.114981	0.146288	0	0.154075	0.323298	0.143135	1.44065	0.367906	4.76013	2.26889	1.06643	0.927127	0	0.818346	1.80803	0.146058	0.864937	2.31775	12.2013	0.140994	0	3.08393	0	0	0.546415	0.983923	1.45255	0	1.41813	1.93154	0	0	0.345212	0
4BHTL50	5.6	3.2	1504.8	251.8	202.2	7	7.6	48.4	2.2	2	75.6	59.6	0.287802	0	0.360246	0.151093	0	0	0	0.485991	0.264304	1.77658	0.959601	5.34275	2.65177	2.56249	0.870482	0	0.789718	2.46955	0	1.07723	3.3233	12.9309	0	0	3.65644	0	0	0.898949	1.05781	0	1.86207	2.31923	0.747799	0.365275	0	0.505689	0
4DHTL50	8.6	6.8	1185.6	236.4	231	18.8	12	66.2	4.8	1	98.8	88	0.299238	0	0.208892	0.18082	0.0791294	0	0.398962	0.288632	0.177316	1.48219	0.355848	5.975	2.2937	1.3927	0.969301	0	0.847431	2.13798	0	0.749423	2.08567	13.7085	0	0.111113	4.29641	0	0	0.641695	1.10613	0.958455	0.664138	1.85884	1.03543	0	0	0.522385	0
4FHTL50	9.6	4	1515.8	277.4	145.4	9	10.8	92.2	5	0.8	176.4	74.2	0.20454	0	0.132048	0.147516	0	0	0.561092	0.265251	0.151855	1.3453	0.345782	4.81834	1.91538	1.15266	1.10849	0	0.651419	1.70644	0	0.728857	1.88288	14.4137	0	0	2.55599	0	0	0.504028	0.942231	1.57506	0	1.51551	0.73562	0.098454	0	0.310566	0
7BHTL50	10	4.2	1611.4	311.2	137.8	15.2	17.6	26.8	4	1	151.6	68.8	0.256832	0	0.255315	0.129239	0	0	0	0.331044	0.154744	1.62047	0.294607	4.84698	2.17768	1.59697	0.970207	0	0.635915	2.56818	0	1.08367	2.99361	12.5998	0	0	4.15242	0	0.499245	0.759556	0.899057	0	1.65348	1.49372	1.27956	0.381168	0	0.544743	0
7DHTL50	3	1.2	1520.4	310.2	188.8	7	8.8	20.2	3.8	0.8	108.6	47.6	0	0	0.60483	0	0	0	0	0	0	1.84131	0	4.54244	2.23177	6.8636	1.16777	0	0	2.16697	0	0	2.79894	14.7672	0	0	3.31597	0	0	0.617525	1.1676	0	3.48563	1.24144	0	0	0	0	0
7FHTL50	9.6	2	1373.8	221.8	198.2	17	11.4	64	3.4	1	79.6	71.8	0.237647	0	0.185048	0.116312	0	0	0.114136	0.269896	0.179871	1.39344	0.306073	4.87354	1.91887	1.24914	0.958215	0	0.618615	1.81392	0	0.833984	2.43318	14.1285	0	0	2.87529	0.411173	0	0.595291	0.841358	1.35384	0	1.74085	1.17872	0	0	0.334475	0
1BHTLCON	8.2	2.4	1538.4	251	173.2	5.4	9.2	19	1.8	0.8	75.2	68.4	0.427046	0	0.317377	0.184838	0.108358	0	0.352488	0.340766	0.163929	1.79298	0.375214	5.46993	2.46879	1.26337	1.04389	0.0883533	0.898644	1.94217	0	0.813227	2.64433	17.4808	0	0	3.03828	0	0	0.537751	1.02607	0.672692	0.626466	1.85646	0.721544	0.135561	0	0.304834	0
1DHTLCON	13	8.4	1222	200.4	97.4	5.4	9.2	31	2.4	2	38.6	63.8	0.250051	0	0.0994739	0.105389	0	0	0.220619	0.22551	0	1.17927	0.26576	5.17106	1.82995	1.26526	1.19287	0	0.642987	1.61036	0	0.639105	1.66325	17.1976	0	0	3.23098	0	0	0.496792	1.08168	1.60461	0	2.13911	0.842243	0	0	0.356131	0
1FHTLCON	8	3.6	1320	226.8	178.8	12.8	9.4	44.4	3.2	2	63.4	59.4	0.374729	0.037665	0.414282	0.199491	0.0476436	0	0.198601	0.349797	0.207486	1.79272	0.451592	5.41013	2.17518	1.20951	0.965415	0	0.504198	1.68105	0.217234	0.919733	2.58671	11.8511	0	0	2.56734	0.510873	0	0.713168	0.919551	1.45843	0	1.58439	1.87825	0	0	0.291764	0
4BHTLCON	8.4	2.8	1104.6	246	242	7.4	13.4	14	2.4	1.8	78.1	54.1	0.223031	0	0.173362	0.120734	0.036413	0	0.227634	0.337362	0.111759	1.53822	0.686809	5.91591	2.57295	2.56101	1.01955	0.0600275	0.875734	2.01245	0	1.0675	2.90116	14.3916	0.0780871	0	3.37628	0	0.518359	0.682728	0.905144	0	2.09133	1.75873	0.806856	0.208114	0	0.285427	0
4DHTLCON	9	3	1529	259	44.4	7.2	15	36.3	3.6	1.6	52.1	110.5	0.34083	0	0.29021	0.208648	0.0649633	0	0.308941	0.301793	0.147768	1.59424	0.404198	6.72977	2.37044	1.09103	1.27225	0.0756593	0.895734	2.09716	0	0.771754	2.30336	16.7197	0.0689443	0.0996772	3.60622	0	0	0.611637	0.750191	1.47438	0	1.75122	0.701813	0	0	0.366797	0
4FHTLCON	16.6	10.8	1257.8	269	247.8	11	8.4	26	2.4	1.2	98.2	65.6	0.1687	0	0.0780211	0.062408	0	0	0.156931	0.306904	0	1.39735	0.486358	5.60082	2.70047	1.59899	0.83987	0.059245	0.909941	2.29485	0	1.21056	3.48559	13.7574	0	0	4.21249	0	0	0.908472	1.01626	0	1.36713	1.81834	0.710628	0.392882	0	0.444158	0
7BHTLCON	7	3.6	1235	301.4	312.6	41.8	24.2	41.4	3.2	0.6	194.2	78.8	0.316126	0.0949199	0.213155	0.122374	0.046185	0.155	0.259269	0.398809	0.169316	1.94402	0.671641	4.65231	2.64585	1.86519	1.17829	0	0.726146	2.07424	0	0.77988	2.21224	15.2457	0	0	3.0138	0	0.37474	0.73145	1.23255	1.86258	0	2.47654	0.717259	0.172148	0.203363	0.388177	0
7DHTLCON	6.4	3	698.2	164.8	280.4	12.4	13.2	26.6	3.6	1.4	66.8	54.8	0.297457	0.0379848	0.18347	0.110073	0.0729412	0	0.500492	0.27653	0.171183	1.86883	0.346568	5.3924	2.20494	2.68619	1.06134	0.0935807	0.782544	2.5633	0	0.727198	2.2121	15.4651	0	0.113235	4.20598	0.575576	0	0.622006	1.0161	0	2.04802	1.77037	0.614926	0.323089	0	0.527055	0.265393
7FHTLCON	7.4	4.2	1014.4	264.2	111.4	16.4	19.6	49	5.6	1.4	219.2	94.4	0.219168	0	0.115807	0.112512	0.0687764	0	0.658045	0.290599	0.135062	1.66931	0.231167	5.37878	2.23209	1.50424	1.36019	0.12237	0.597696	2.01373	0	0.663475	2.14904	15.9626	0.128112	0.102871	3.39015	0	0.356122	0.663598	1.03486	1.74942	0	1.92622	0.90532	0.225039	0	0.450787	0.287194
1BHTLCC	6	1.2	1480.4	256.8	91.8	11.6	12.2	9.6	2.4	2.2	98	71	0.214829	0	0.0927392	0.102245	0	0	0	0.369859	0	1.54126	0.547934	5.55032	2.59308	1.30551	0.852856	0	0.727543	2.32334	0	0.979424	3.81555	14.3817	0	0	4.07259	0	0.775156	0.898297	1.07339	1.307	0	2.26152	0.732499	0.291778	0	0.495243	0
1DHTLCC	0	0	768.6	140.4	105.8	3.2	8.6	10.8	1.6	0.6	45.8	47	0.17597	0	0	0	0	0	1.19499	0.212502	0	1.17992	0.316212	4.68236	2.15981	2.03683	0.856328	0	0.640571	1.83699	0	0.902095	2.94997	14.9905	0	0	3.49849	0.369929	0	0.686317	0.976242	0	1.595	1.83451	1.01585	0	0	0.269309	0
1FHTLCC	4.4	0	1766.6	338	101.2	6.2	17.8	25.8	1.2	0.8	58.6	71.6	0.274508	0	0.367985	0.208319	0.105391	0	0.201569	0.304641	0.138138	1.58214	0.372973	5.40366	1.86362	2.66273	1.19797	0	0.726985	2.48002	0	0.622515	1.72316	15.1961	0	0	3.95489	0	0.407677	0.536512	0.846169	0	2.2017	1.94776	0.791843	0.252182	0	0.473769	0
4BHTLCC	5.2	0.8	946.4	195	211.2	14.2	9.8	45.2	2.2	0.6	45	67.8	0.257339	0.0917336	0.164967	0.152894	0.0529031	0	0.227337	0.342237	0.166624	1.65101	0.380495	5.50077	2.46841	1.21112	0.912927	0	0.735915	1.92471	0	0.91824	2.2664	15.314	0	0	3.542	0.65827	0	0.641606	1.11057	1.46348	0	2.42114	0.854294	0.0986894	0	0.390801	0
4DHTLCC	1	0	1491.2	241.6	175.4	6	12.6	8.2	5	0.6	92.6	61.2	0.145743	0	0.0534299	0.0842361	0	0	0.247696	0.262853	0	1.2355	0.365296	5.1314	2.16781	0.81027	0.866331	0	0.837272	2.45415	0	0.909727	2.78279	15.4382	0	0	4.38537	0.602736	0	0.726083	1.01795	1.08765	0	1.63557	0.66977	0.375699	0	0.471533	0
4FHTLCC	1.2	0	949.2	200.2	368	6.6	15.2	30.2	3.6	0.4	115.2	90	0.233152	0	0.15345	0.118837	0.0639096	0	0.415669	0.260667	0.175033	1.49544	0.34986	5.32738	2.08073	1.14705	1.08583	0	1.08674	2.33173	0	0.720412	2.15453	16.5474	0	0.140074	3.95312	0.441595	0	0.653367	0.854555	1.52287	0	1.55028	0.795849	0.203925	0	0.468195	0
7BHTLCC	2.6	1.6	1418.4	247.2	59.4	7.8	9.8	22.4	3.2	0.6	102.8	60.4	0.430733	0	0.348386	0.134787	0.101429	0	1.11091	0.395874	0.183008	1.73222	0.416285	5.31977	2.7258	1.1908	0.970765	0	1.0427	2.49127	0	0.97018	2.92398	15.6615	0	0.138622	4.10747	0	0	0.710333	1.08638	0.719217	0.617107	1.8204	0.710529	0.273887	0	0.634572	0
7DHTLCC	9	8	736.2	159.4	373.4	6.2	9.6	69.8	2.2	0.6	65.4	64.4	0.222379	0	0.099651	0.0980975	0	0	0.181282	0.292455	0.115109	1.30583	0.608237	6.61601	2.47261	0.899601	0.843232	0	0.821194	1.84626	0	1.06694	2.72602	15.4576	0	0	4.08182	0.774785	0	0.758528	0.990789	1.30745	0	1.98338	0.647277	0	0	0.301199	0
7FHTLCC	11.8	3.8	1372.2	306.6	291.4	13	22.2	105.6	5.2	2.2	188	108.4	0.370668	0	0.243328	0.15162	0	0	0.123618	0.311982	0.136554	1.54497	0.351633	4.82217	2.32836	1.24891	1.21166	0	0.664809	2.14852	0	0.75213	2.32278	16.024	0	0	3.28603	0	0	0.554721	0.836444	1.48794	0	1.61092	0.764679	0	0	0.473861	0
1BNRH100	9.6	5.6	1190	258.2	168	8.6	7.6	43.2	4	1	21.8	59.4	0.211543	0	0.0948909	0	0	0	0.0726867	0.715025	0.12973	1.06847	1.21757	4.66458	3.17722	0.433155	0.792313	0	0.662412	2.44615	0	1.14898	4.08787	15.0033	0	0	3.33791	0	0.985646	0.956745	1.44445	1.25352	0	2.76193	0.730413	0.153463	0	0.608438	0
1ENRH100	1.2	0	1336.4	243.6	451.2	28	12.2	13.6	1	1.8	25.8	50.6	0.254446	0	0.161843	0.148198	0	0	0	0.372417	0.155539	1.25625	0.515743	5.45712	2.30864	0.905196	0.849608	0	0.699092	2.46781	0	0.96073	3.31402	13.5715	0	0	3.44942	0	0.640445	0.847373	0.976021	1.26458	0	1.97727	1.10883	0.438173	0	0.504006	0
1HNRH100	3.6	1.6	1318.2	224.8	131.4	8.2	9	35.2	3.6	0.4	30	49	0.264966	0	0.167051	0.150012	0.106404	0	0.328773	0.380951	0.140816	1.38446	0.409509	5.94915	2.74354	0.72984	0.935992	0	0.845629	2.71186	0	0.902735	2.47471	14.6625	0	0.121606	5.12382	0.6271	0	0.670065	0.977062	1.02724	0	2.08567	0.62022	0.284172	0	0.486392	0
3BNRH100	7.2	6.8	918.8	236.8	402.6	25.8	7.4	125.4	4	1	24	49.8	0.246858	0	0.182038	0.171056	0	0	0.119043	0.486582	0.158806	1.45434	0.490386	4.7596	2.59216	1.24681	1.02948	0	0.68749	2.51533	0	0.784754	3.05506	15.2141	0	0	2.99184	0	0	0.727787	1.04091	1.28103	0	2.52173	0.461143	0.310197	0	0.547077	0
3ENRH100	4	1.6	1723.8	258.8	249.2	32.2	8.6	25	2.2	0.6	25.4	48.8	0.225167	0.0968921	0	0	0	0.129175	0.178089	0.235058	0	1.3977	0.366832	4.19277	1.95235	1.56222	0.812077	0	0.741372	1.97812	0	0.693003	2.39118	16.08	0	0	3.7747	0	0.449713	0.646944	1.16999	0	1.42503	1.89537	0.591859	0.284386	0	0.459908	0
3HNRH100	1.2	1.2	1483.8	258.2	170	17.8	9.2	51.4	3.6	1	21.6	65.6	0.271136	0	0.20162	0.159514	0.0642847	0	0.411294	0.40157	0.165763	1.38814	0.520298	6.5914	2.61791	0.718925	1.03772	0.0650976	1.03071	2.38214	0	0.946456	2.48874	14.5542	0	0	4.64511	0.699028	0	0.683468	0.965511	1.08412	0	2.03537	0.590802	0.205653	0	0.409532	0
5BNRH100	3.6	3.6	1116.4	269.4	455.4	20	13.4	128.4	3.8	1	28.8	80.8	0.318136	0	0.239778	0.13401	0	0	0.11581	0.360639	0.240968	1.74796	0.394144	5.01326	2.14676	2.63242	1.20195	0	0.787297	2.97686	0	0.820536	2.64404	14.3664	0	0	3.82349	0.679253	0	0.667583	1.15858	0	2.01061	2.13452	0.771113	0.451358	0	0.635637	0
5ENRH100	3.2	3.2	1038.8	195.2	411.2	36.2	11	127.8	2.6	1	47.4	64	0.307446	0	0.203103	0.114461	0	0	0.447265	0.307819	0	1.36444	0.299142	5.08871	1.90473	1.59787	0.978302	0	0.838468	2.41009	0	0.737912	2.3558	15.6149	0	0	3.94173	0.456167	0	0.657867	0.965459	0	1.62559	2.012	0.815219	0.321929	0	0.53433	0
5HNRH100	11.2	11.2	1166.8	232.8	203.2	31.8	23.2	99.8	3.8	0.6	33.6	68.8	0.192228	0	0.234682	0.0782745	0	0	0.108618	0.368552	0.21555	1.77046	0.554507	4.93373	2.53805	2.98994	0.791714	0	0.648878	2.17346	0	1.10312	3.84393	13.3301	0	0	3.84609	0	0.405158	0.748424	0.914411	0	2.13887	2.37249	0.683786	0.298515	0	0.460419	0
1ENRH50	0.2	0.2	1198.8	294	174	10.4	15.8	36.8	2.8	0.6	40.8	100.2	0.241171	0	0.165326	0.0892351	0.0668238	0	0.941501	0.374777	0.156495	2.07901	0.347496	5.41639	2.62407	1.84734	1.03711	0	0.721825	2.2139	0	1.28109	3.15387	15.257	0	0	4.12486	0.623015	0	0.674714	0.901877	0	1.84325	1.77749	0.654627	0.196756	0.134575	0.360351	0
1HNRH50	1.8	1.8	1658.4	382	186.4	7.6	8.2	20.4	3.2	1	23.8	57.8	0.225024	0.0584629	0.193316	0.176728	0	0	0.341195	0.524215	0.211303	1.45249	0.853937	6.41645	3.08101	0.890647	0.743876	0	0.901174	2.29981	0	1.29974	3.84134	13.6633	0	0	4.12348	0	0.791479	0.932741	1.04823	1.04678	0	1.98049	0.572462	0.326392	0.112507	0.414807	0
3BNRH50	2.8	2.8	1746.4	332	175.2	21.8	17.8	23.6	2.8	0.8	40.4	52.8	0.163164	0.0702464	0.20096	0.0966607	0	0	0.747912	0.551573	0.16906	1.68042	1.24064	5.03391	2.93307	1.66698	0.853729	0	0.979842	2.41948	0.188092	1.08854	3.7906	13.4439	0	0.108082	3.58679	0	0.63086	0.993863	1.49838	0.98035	0.824224	2.608	0.673997	0.42577	0.160011	0.667889	0
3ENRH50	4	1	1422	257.8	115.2	5.8	12	11.4	2.6	0.4	38.6	60.8	0.401714	0.209082	0.318209	0.115792	0.0900887	0	0.406376	0.427435	0.221568	1.78758	0.642718	6.14363	3.00939	1.24522	0.925311	0	0.98853	2.38066	0	1.31978	3.36106	14.328	0	0	5.35642	0.843331	0	0.838251	1.06006	0	1.19193	1.82468	0.572793	0.30283	0	0.51193	0
3HNRH50	1.4	1.4	1343.2	314.2	118.4	8.8	7	33.6	4.6	0.6	22.4	67.4	0.224169	0.0712835	0.133082	0.0893058	0.0685869	0	0.119519	0.409317	0.151331	1.60362	0.67787	6.98169	2.83844	1.40768	0.672978	0	0.897678	2.33883	0	1.52422	3.58901	12.5643	0	0	5.13573	0	0	1.02088	1.03175	0	1.33606	1.80409	0.451114	0.467822	0	0.461702	0
5BNRH50	1.6	0.4	1131	232.4	227	24.4	12.2	73.8	3.4	0.8	22.2	62.4	0.216806	0.0339634	0.326658	0.0792905	0.0550699	0	0.153902	0.42513	0.159771	1.81466	0.631754	4.83972	2.97636	3.38688	0.948076	0	0.671248	1.99825	0	1.16044	2.87641	14.6627	0	0	2.86031	0	0.524246	0.593172	0.894751	0	2.35277	1.8762	0.502919	0.195391	0	0.404481	0
5ENRH50	0.8	0.8	1110.4	188.4	248.6	19.8	13.4	61.4	5.4	0.8	36.2	63	0.236088	0	0.22335	0.111571	0	0	0.179186	0.276287	0.207226	1.80395	0.351201	5.01289	1.92733	2.31237	1.09273	0	0.712795	2.63894	0	0.924485	2.36354	14.9124	0	0	4.01457	0.410144	0	0.602674	0.939704	0	1.89843	1.95134	0.606948	0.366441	0	0.570616	0
5HNRH50	6	3.8	855	240.2	208.4	17.2	13.8	58.4	4.4	0.8	36.4	75.6	0.24511	0	0.246956	0.111286	0.045668	0	0.492028	0.306368	0	2.10377	0.418006	5.50338	2.26457	3.42445	0.895824	0.0683993	0.907426	2.50827	0	0.984086	2.70599	13.488	0	0.0979514	5.08201	0.719391	0	0.763412	0.997382	0	2.43806	1.81816	0.548366	0.239991	0	0.541205	0
1BNRHCON	0	0	1562.2	198	123	13.6	8.2	30	1.8	0.4	16.2	99	0.235631	0.0496637	0.216067	0.112029	0.0788001	0	0.298946	0.30788	0.143976	1.81964	0.345183	5.24428	2.19941	2.0162	0.957741	0.0566014	0.942219	2.82389	0	0.884384	2.70653	14.2377	0	0.120245	5.21299	0.690346	0	0.712908	1.16348	0	1.76231	1.90207	0.645617	0.380829	0	0.58754	0
1ENRHCON	2.2	1.2	1552.8	272.2	124	9	11.6	58	2	0.4	12.4	79	0.289549	0	0.307791	0.0848377	0	0	0.491719	0.371197	0.283024	1.83237	0.415339	4.68022	2.33054	3.40022	0.869862	0	0.663245	2.3537	0	0.875804	3.13382	13.3121	0	0	3.23315	0	0	0.712389	1.03374	0	2.29767	2.23904	0.695299	0	0	0.458043	0
1HNRHCON	4	2.6	1758.2	292.6	221.8	6.8	12.8	41	2.2	0.8	13.8	74	0.225698	0	0.150653	0.0993073	0	0	0.205041	0.409551	0	1.61677	0.321914	4.91556	2.60624	1.135	0.983482	0	0.722726	1.98832	0	0.994074	3.30928	15.3368	0	0	3.21038	0	0	0.790344	0.898182	1.35982	0	2.12375	0.824757	0	0	0.4053	0
3ENRHCON	4.8	2.4	852.6	185.8	337.2	13	12.8	38.2	2.4	0.4	24.6	61.2	0.270431	0	0.206093	0.0982552	0.0614319	0	0	0.318872	0	1.5702	0.304328	4.14077	2.02316	2.26305	0.892209	0	0.596371	2.24328	0	0.853279	2.82089	13.8858	0	0	3.16298	0.656234	0	0.722826	1.02328	0	1.80378	2.33631	0.914052	0.360754	0	0.461518	0
3HNRHCON	4.6	2.6	1738	272.2	70.2	9.6	12.6	39.8	3.2	1.2	19.2	73.3	0.201803	0	0.15943	0.128794	0	0	0.145101	0.207404	0.184588	1.47531	0.219036	4.82057	1.67919	2.65617	0.982956	0	0.505615	1.88994	0	0.655659	1.848	15.343	0	0	3.28462	0	0	0.521949	1.05973	0	1.95615	1.6992	0.72678	0.18358	0	0.355883	0
5BNRHCON	1.4	1.4	933	194.8	387.2	31.4	14	49.6	2.8	0.4	32.2	51.8	0.20084	0	0.155261	0.0920664	0	0	0.114193	0.309658	0.156517	1.50669	0.487918	4.18907	1.83121	1.7302	1.00073	0	0.797704	2.68589	0	0.70878	2.97981	15.0695	0	0	3.55903	0	0	0.69822	0.979827	0	1.68491	2.44033	0.654216	0.618335	0	0.657945	0
5ENRHCON	1	0.6	954	246.2	159	10	7	34.8	3.2	0.6	19.4	50.6	0.240025	0	0.272086	0.100087	0	0	0.143589	0.325153	0.230791	1.58006	0.819307	5.0613	2.69928	3.30474	0.80633	0	0.818518	2.27545	0	1.05294	3.52484	14.301	0	0	3.94177	0.771969	0	0.831829	0.832777	0	2.22706	1.92267	0.430149	0.327477	0	0.433143	0
5HNRHCON	1.8	0.6	1287.4	237	61.2	18.8	11.6	46.6	7.6	0.8	25	78.6	0.237827	0	0.250244	0.146767	0	0	0.196916	0.343989	0.182049	1.80055	0.356023	5.15552	2.06551	1.94419	0.98046	0	0.879203	2.69638	0	0.694904	2.27902	12.4016	0	0	4.25165	0	0.621281	0.687005	0.986631	0	1.83313	2.17068	0.803531	0.454259	0	0.597113	0
1BNRHCC	7.6	6	1453.6	318.8	256.8	18.2	6	75.4	2.8	1.2	17.2	61.4	0.179905	0	0.147588	0.087492	0.0549548	0	0.617972	0.437996	0.150719	1.66644	0.696134	5.37684	2.74854	2.72469	0.873507	0	0.926295	2.41765	0	1.10294	3.4781	13.4545	0	0	4.15735	0.916079	0	0.99929	1.05942	0	2.06377	2.11564	0.688016	0.594732	0	0.487855	0
1ENRHCC	5.4	4.6	1780.4	360.6	60.2	25.6	6.2	74.6	4.2	0.4	27	85	0.19456	0	0.0988875	0.0663846	0.0371074	0	0.0835964	0.308081	0.157571	1.23811	0.683938	6.77026	2.4767	0.764686	0.798501	0	0.897778	2.11707	0	1.2494	3.43875	13.2255	0	0	4.7291	1.11155	0	1.00445	0.873179	1.04205	0	2.14737	0.566289	0.670313	0	0.42047	0
1HNRHCC	5.2	3.2	1371.8	354.4	239.4	24.4	6.6	56.4	3.4	0.4	27.8	49.2	0	0	0	0	0	0	0	0	0	1.64986	0	7.24178	3.04872	0	0	0	0	2.72814	0	0	3.79476	15.6153	0	0	4.26503	0	0	0	1.17429	0	0	2.3742	0	0	0	0	0
3ENRHCC	5.2	4.6	1729.8	356.6	195.2	23.2	10.6	54.8	4.2	1.6	25.2	70.4	0.322571	0.11932	0.225828	0.116915	0.085371	0	0.212358	0.467365	0.147479	1.47591	1.07724	5.78934	2.71083	0.853805	0.710711	0	1.02298	2.05211	0	1.22393	3.1406	15.8043	0	0	3.63899	0	0.7839	0.908006	1.23012	1.11358	0	2.32594	0.590306	0.323415	0	0.387035	0
3HNRHCC	8	7.4	864.4	229.6	276.4	15.8	10	78.8	3.8	0.6	24.2	70.4	0.190388	0	0	0	0	0	0	0.249955	0	1.3139	0.373494	4.7306	2.1422	1.66663	0.814632	0	0.779756	2.78666	0	0.813203	3.05559	14.0422	0	0	3.66244	0	0	0.672874	0.96506	0	1.61789	2.2446	0.899923	0.405599	0	0.63567	0
5BNRHCC	12.6	5.6	1425.2	330	266	26.2	6.8	84.2	2.4	1.2	22.8	67.2	0.336638	0.122989	0.225371	0.0978264	0	0.206657	0.634381	0.429427	0.209657	1.70054	0.610797	4.55494	2.62844	1.56382	0.958214	0	0.643224	1.99392	0	0.927718	2.58572	16.3895	0	0	2.83256	0	0.534589	0.702277	1.12207	1.50562	0	2.4131	0.572501	0.258853	0	0.431271	0
5ENRHCC	16	9	1395.2	359	226.6	19.2	7.6	114.4	6.2	0.8	23.4	86.2	0.195447	0.0412506	0.161857	0.0955095	0.0573328	0.0942702	0.266181	0.398164	0.18319	1.53606	0.720093	6.3795	2.86509	1.05172	0.925811	0	0.985974	2.38607	0	1.3409	3.20919	13.1207	0	0.137662	4.55026	0.83924	0	1.0546	1.06991	1.28537	0	2.1539	0.641055	0.635005	0.143691	0.457718	0
5HNRHCC	13.8	7	894.2	314.4	498.4	13	10.4	33	2.2	0.8	31.8	63.6	0.255703	0	0.136826	0.141213	0	0	0.311836	0.340083	0.117303	1.16023	0.46411	6.00689	2.34353	0.850991	0.984859	0	0.793894	2.55575	0	0.853433	2.13109	15.2171	0	0	3.76052	0	0	0.692714	1.35437	1.27549	0	2.36795	0.787671	0.27516	0	0.557926	0
1BPSH100	4.4	4.4	1616.4	324.4	209.6	25.2	13.6	53.2	4.4	1.2	88	62	0.169763	0	0.111745	0.114568	0	0	0.164707	0.333936	0.136418	1.22053	0.402917	5.22599	2.26675	0.826965	0.802762	0	0.746657	2.4421	0	1.00811	3.20896	12.3373	0	0	3.09795	0	0	0.73867	0.969463	1.08672	0	1.7704	1.18869	0.324419	0	0.447139	0
1DPSH100	4.8	1.4	1720.4	280.4	73.8	12.8	8.2	56	3.4	0.6	53	63.8	0.296359	0	0.148712	0	0	0	0.19915	0.369823	0	1.48905	0.31183	4.36272	2.18693	1.41761	1.07921	0	0.662872	2.86692	0	0.748703	3.0812	15.2547	0	0	3.12167	0	0	0.702016	1.05708	1.6317	0	2.04833	0.738346	0.439381	0	0.677898	0
1FPSH100	2.2	2.2	1711.8	298	95.8	12.6	12	17	2.2	1	45	57	0.310124	0	0.223428	0.130343	0	0	0	0.388189	0.264415	1.31003	0.335871	4.25549	2.25559	1.71314	0.931953	0	0.54721	2.11833	0	0.608704	2.74863	13.8062	0	0	2.212	0	0	0.584291	0.957651	0	1.56517	1.99974	1.57216	0	0	0.400863	0
4BPSH100	1.4	1.4	1275.2	234.4	93	27.2	13.2	57	4	0.8	55	100.4	0.223586	0	0.107641	0.13996	0	0	0.100845	0.405801	0.160207	1.34315	0.503804	6.29528	2.48404	0.746692	0.878579	0	0.859542	2.32386	0	1.11729	3.14153	13.1849	0	0	4.00539	0.963574	0	0.781172	0.957548	1.21964	0	2.07796	0.949678	0.192133	0	0.494763	0
4DPSH100	7.6	4.4	1395.4	276	282.6	17.2	11.8	89.8	4.4	1.2	56.8	64.2	0.219414	0	0.0903419	0	0	0	0.285253	0.233352	0	1.33721	0.263711	3.74757	1.62009	2.06396	0.938183	0	0.623914	2.28825	0	0.701844	2.13497	13.5942	0	0	2.70532	0	0	0.547122	0.910424	0	1.86233	1.82017	1.68743	0	0	0.497204	0
4FPSH100	0	0	942.2	197.8	386.4	31.4	14.8	57.8	3	0.4	55.2	76.4	0.273539	0	0.384059	0.181246	0.0697924	0	0.145548	0.30286	0.161997	1.85352	0.264335	4.62831	1.60488	2.32542	1.09483	0	0.544197	1.64537	0.199424	0.716858	1.59773	11.8962	0	0	2.20122	0	0	0.452082	0.820295	0	2.00744	1.33311	1.73272	0	0	0.37084	0
7BPSH100	6	1.8	1377.6	284	173.6	23.4	10.2	149.8	6.4	0.6	53.6	80.8	0.250886	0	0.172793	0.132353	0.0468912	0.0473517	0.173343	0.263302	0.193703	1.33415	0.369413	4.43471	1.7896	0.929307	0.989763	0	0.647376	1.91728	0.215033	0.835731	2.07575	12.6381	0	0	2.66288	0	0	0.575163	0.994109	1.27783	0	1.4757	2.29776	0	0	0.409473	0
7DPSH100	2.2	2.2	1456.8	271.6	183.4	18.4	7.8	58.6	3.4	1	58.6	80.8	0.188431	0.079758	0.233833	0.0897684	0	0.0633274	0.149202	0.37806	0.138078	1.58013	0.406256	3.78883	2.13789	2.69439	0.970388	0	0.579346	1.66878	0	0.752915	2.19973	14.189	0	0	2.12409	0	0	0.525395	0.903409	0	1.86839	1.91526	0.563195	0.269917	0	0.355539	0
7FPSH100	11.6	6	1941.6	267.4	59.4	35.2	14.6	110.8	2.6	1.2	38	100.2	0.523388	0	0.276307	0	0	0	0.352463	0.333247	0	1.63786	0	4.88472	2.16785	1.51408	1.10947	0	0.455681	2.76494	0	0	1.98239	15.4753	0	0	2.88477	0	0	0.545639	1.04731	1.31307	0	2.02005	0.529061	0	0	0.547423	0
1BPSH50	7	6.6	1124.8	169.6	220.8	33	11.6	65	5	0.4	103.4	62.2	0.377179	0.0893357	0.349346	0.157798	0.0831842	0	0.467728	0.341536	0.198676	1.93372	0.412174	5.7444	2.34878	1.9242	1.13331	0.0891463	0.948395	2.48321	0	0.778601	2.06354	15.4785	0	0	3.85831	0.527882	0	0.619657	1.13498	0	1.68815	1.84796	0.730185	0.100023	0	0.619646	0
1DPSH50	13.8	13.8	1431.2	212.5	325.9	69.1	12.4	138.4	5.8	0.7	105.5	74	0.285913	0	0.166563	0.14247	0	0	0.202301	0.353127	0.157237	1.27383	0.466673	5.32852	2.31286	1.00787	0.891387	0	0.673645	2.41814	0	0.829438	2.52022	15.1391	0	0	3.45709	0	0.453327	0.695603	0.88006	1.13044	0	2.00858	0.65731	0.403687	0	0.489057	0
1FPSH50	21.6	18.6	1214.6	205.8	467.8	17.4	8.6	79.4	2.6	1.2	59.6	54	0.1891	0.0351313	0.152701	0.125691	0.0356448	0	0.116813	0.319643	0.128353	1.24797	0.341906	4.79754	1.93337	1.24996	0.925338	0.0974965	0.836834	2.63182	0.136921	0.717333	1.89234	13.6173	0	0.0913267	3.95393	0	0.497927	0.6289	1.08795	1.42658	0	2.22541	0.727679	0.588963	0.154278	0.661486	0
4BPSH50	7.8	6	976.4	170.8	370.4	10.6	8.2	44.8	2.8	0.6	40.4	55.8	0.223986	0.0744941	0.223755	0.235048	0.0346429	0.0777529	0.199679	0.179195	0.154438	1.47617	0.242073	6.57531	1.31195	2.2669	1.01497	0	0.363028	1.64669	0.0602272	0.627516	1.16353	15.2261	0	0	2.99916	0	0.110532	0.495126	0.980865	0	2.15917	1.75357	0.663651	0.066177	0	0.383268	0
4DPSH50	5	3.8	1697	237	163.4	17.8	6.8	37.4	2.6	0.4	63	41.8	0.359479	0	0.223069	0.127374	0	0	0.343177	0.319214	0	1.64338	0.211334	4.71365	2.02779	3.03396	1.01822	0	0.675933	2.02959	0	0.752869	2.70299	15.8649	0	0	2.72571	0	0	0.669935	0.937531	0	1.88892	2.11777	0.826324	0	0	0.441325	0
4FPSH50	2.6	2.6	1680.4	418.6	509.4	10	8	74.6	6.2	1.2	131.8	55.6	0.227165	0	0	0	0	0	0	0.234023	0	1.59514	0.269358	4.2871	2.24119	3.17184	0.939217	0	0.802166	2.69018	0	0.867919	3.24682	13.4362	0	0	4.11552	0	0	0.753425	1.12115	0	2.63037	1.87252	0.573225	0.395079	0	0.660178	0
7BPSH50	10.4	9.2	1660.4	349	337.4	15.6	7.8	24.8	3.4	0.8	136	48	0.274358	0.0740419	0.19505	0.102858	0	0.0987509	0.347072	0.40488	0.161301	1.81047	0.636976	5.45447	2.73694	1.37908	0.803865	0	0.90816	2.19807	0	1.11604	3.1127	13.3526	0.0764398	0	3.35441	0.745893	0	0.83065	1.04154	0	1.36468	1.85192	1.01527	0.237661	0	0.427175	0
7DPSH50	6.2	6.2	1426.2	318	424.2	18.6	14.2	83.4	5.2	0.6	72.6	77.6	0.271169	0	0.129607	0.0817596	0.0784232	0	0.150965	0.255785	0.133888	1.04576	0.310258	4.38122	1.90539	0.840654	0.974039	0	0.780624	2.1627	0	0.773904	2.24722	16.4595	0	0	3.4756	0	0	0.529705	1.06548	1.05983	0	1.5325	0.85619	0.142196	0	0.392362	0
7FPSH50	6.2	3.2	1461.2	253.6	269.4	20.6	10.4	92.4	3.6	1	59.8	72	0.346378	0.0606244	0.345894	0.130802	0	0	0.415605	0.311294	0.207775	2.12271	0.318036	5.10275	2.12617	2.45103	1.076	0	0.670364	1.66978	0	0.71919	1.9616	15.72	0	0	3.32893	0	0.300378	0.558871	1.00402	0	1.95982	1.65126	0.771986	0	0	0.328144	0
1BPSHCON	3	3	1421	271	270.6	11	9.8	63.6	3.8	0.8	95.2	75.6	0.216416	0	0.178838	0.133813	0	0	0.124271	0.374243	0.19287	1.55993	0.510793	6.10459	2.52375	1.163	0.708718	0	0.707946	2.23005	0	0.978932	2.9162	13.3258	0	0	3.9684	0	0	0.820604	0.977573	1.34223	0	2.2059	0.921226	0	0	0.37792	0
1DPSHCON	1.6	0	1164.2	253.4	170.8	7	10	24.4	6.2	0.4	123	84.2	0.269277	0	0.167707	0.152912	0	0	0.127427	0.266924	0.143664	1.36087	0.392863	5.71073	2.06775	1.68555	1.01522	0	0.693313	1.84494	0	0.958239	2.25042	15.3494	0	0	3.60245	0	0	0.558152	1.04571	0	1.59082	1.66249	0.632509	0.125958	0	0.447767	0
1FPSHCON	3.4	2.4	725.8	175.8	315.6	15	13.6	19	3.2	0.4	65.4	91.2	0.177799	0	0.142382	0.100772	0	0	0.118679	0.284058	0	1.42542	0.418435	6.31328	2.71641	1.30267	0.823861	0	0.599655	1.79974	0	0.839246	2.32135	15.3924	0	0	4.03293	0.637349	0	0.743056	1.25221	1.56771	0	1.82027	0.915253	0	0	0.35476	0
4BPSHCON	1.8	1.8	933	200.2	416.6	8.6	7.4	38.4	2.8	0.4	87.4	67	0.260087	0	0.141553	0.0963819	0	0	0.122167	0.284108	0.133429	1.2778	0.390897	5.02127	2.31676	1.16078	0.989408	0	0.808242	1.96099	0	0.777269	2.40969	16.0789	0	0	3.46538	0	0	0.565427	0.846286	0.866944	0.625339	1.83607	1.02484	0	0	0.542002	0
4DPSHCON	2.8	1	892.6	187	351.6	19.6	12.4	70	3.4	0.6	91.8	64	0.304639	0	0.233227	0.168631	0	0	0.501989	0.333214	0.205372	1.68173	0.408817	6.28452	2.54481	1.23163	0.983831	0	0.92811	1.88877	0	0.837931	2.33336	15.9176	0	0	3.63048	0	0.446473	0.630336	1.09	1.47271	0	1.75792	0.634638	0	0	0.302232	0
4FPSHCON	4.2	2.4	1169.8	268.8	250.6	8.2	11.8	36.4	4.4	0.8	80.2	73.6	0.28182	0.0857065	0.136305	0.104643	0	0.111534	0.583168	0.358062	0.170057	1.39821	0.39917	5.62843	2.67325	1.17573	1.12881	0	0.978403	2.29531	0	1.02848	3.2406	14.7994	0	0	4.23989	0	0.476432	0.778849	0.972804	1.32475	0	1.84152	0.759421	0.248437	0	0.41159	0
7BPSHCON	4.4	3.8	876.2	245.2	393.6	8.6	9.4	62.2	3	0.6	116.4	61.4	0.202052	0	0	0.0927957	0.0536724	0	0.799051	0.274516	0.106593	1.02674	0.418043	6.26957	2.75656	0.68261	0.892838	0	1.12775	2.4106	0	1.02306	2.74482	15.9552	0.0715505	0	4.6568	0	0	0.736877	0.882749	1.10864	0	1.76737	0.644222	0.218621	0	0.485753	0.234065
7DPSHCON	8	5.6	1141.4	212.8	320.8	16.4	12.4	54.2	2.4	0.6	94.6	83.2	0.307816	0	0.177884	0.166915	0	0	0	0.306497	0.120189	1.1948	0.456607	5.70698	2.52785	0.735907	1.01555	0	0.560936	1.65091	0	0.782773	2.17513	15.6352	0	0	2.73606	0	0	0.59539	0.957115	1.2274	0	1.94351	1.01555	0	0	0.365794	0
7FPSHCON	5.4	3.8	1732.2	307.4	66.2	14.6	16.4	47	3.2	0.6	30.6	92.2	0.268475	0	0.173758	0.121762	0	0	0.413445	0.295435	0.100653	1.37972	0.325527	6.44105	2.19362	1.0513	1.04282	0	0.977125	2.27198	0	0.751852	2.01708	17.6535	0	0.0857677	4.22217	0.417291	0	0.616295	0.817012	1.47384	0	1.9734	0.657508	0.1684	0	0.557296	0
1BPSHCC	4	2.2	1235.2	277.4	177.2	5.8	7.4	26.6	6.2	1.2	66.6	46	0.251309	0.150929	0.152809	0.127151	0	0	0.129378	0.341837	0	1.63836	0.414434	5.29009	2.50312	1.54393	0.855267	0	0.720279	2.33823	0	0.939369	3.95665	13.5181	0	0	2.98384	0	0	0.815655	1.00094	0	1.4392	1.7616	0.908396	0.380261	0	0.405478	0
1DPSHCC	1.8	1.8	941.6	193.4	164.8	13.2	14	45	6.2	1.2	44.8	80.2	0.251056	0.06718	0.144378	0.0720288	0	0	0.347932	0.377699	0.207788	1.5667	0.496841	5.40473	2.76526	2.23836	1.02495	0	0.803969	2.34551	0	1.0456	2.77515	14.8446	0	0	4.08553	0	0	0.671696	1.09149	0	1.87013	2.12771	0.716654	0.214509	0	0.55013	0
1FPSHCC	5.4	3.4	1361.8	246	201.8	19.4	12.6	99.6	4.6	1	59	69.8	0.308075	0.0639383	0.259652	0.105874	0.0741238	0	0.754371	0.340671	0.221024	1.77866	0.591656	5.5645	2.55432	1.53154	0.908873	0	1.04563	2.63825	0	1.02106	3.12414	15.2021	0	0	4.59511	0	0	0.734544	0.993757	0	1.53094	1.86963	0.523444	0.317632	0	0.536619	0
4BPSHCC	1.2	1.2	1338.2	314.6	310.4	9.6	9.6	31	5	1.4	33.2	55.4	0.226693	0.107738	0.160908	0.11576	0.0629121	0.133996	0.167647	0.430981	0.178841	1.92129	0.687702	5.02303	2.64891	1.65243	0.90173	0	0.723769	2.17927	0.174092	0.887971	2.98351	14.5943	0	0	3.28787	0	0.949972	0.812458	1.06811	0	1.71822	2.47156	0.75684	0.320216	0.168127	0.50065	0.11696
4DPSHCC	6.8	6.8	1166.6	298.4	193.4	9.8	8.4	80	4.8	2.8	37	63.4	0	0	0	0	0	0	0	0.287206	0	1.43632	0	5.91735	2.83694	0.890681	1.01476	0	0.763124	2.64373	0	0.968352	3.16843	14.1897	0	0	4.65075	0	0.691404	0.79474	0.95387	0	1.43461	2.13537	0.63675	0	0	0.525908	0
7BPSHCC	3.2	3.2	1187	295.4	176.4	13.5	9.1	64.6	4.2	1.1	20.8	59.2	0.187464	0	0.12006	0.144084	0	0	0.374489	0.393604	0.146931	1.32026	0.601841	6.18313	2.54745	0.861358	0.682849	0	1.04886	2.81795	0	1.22532	3.61475	12.306	0	0	4.89905	0	0.851756	0.932666	1.09928	0.985326	0	2.39589	0.513583	0.355279	0	0.562677	0
7DPSHCC	4	2.4	1372.2	231.8	221.6	7.6	6.8	36	4.4	1.2	30.2	44.8	0.173837	0	0.0948149	0.0845382	0.0502112	0	0.105446	0.254958	0.142094	1.50276	0.456075	5.17929	2.23161	1.30215	0.766301	0	0.893829	2.53278	0	0.95143	3.7152	14.7848	0	0	4.63468	0	1.00319	0.912694	0.97388	0	1.65797	1.80635	0.452999	0.493494	0.126479	0.48454	0.0797798
7FPSHCC	10.2	8	1378.6	350.2	262.2	18.6	9.2	54.8	4.8	0.6	57.6	58	0.169418	0.0430134	0.100794	0.110932	0.0244835	0	0.146748	0.351479	0.115641	1.22754	0.513669	5.91529	2.39681	0.556363	0.850254	0	0.826873	2.27834	0.201798	1.03939	2.70722	10.5857	0	0	3.70553	0	0.631645	0.853323	1.08017	1.07085	0	1.68552	1.73058	0.301572	0	0.432188	0.177192
[truncated: 70 more columns]

## Sheet: Species_codes
Species_code
Code	Genus	Species	Scientific authority	Growth form
ARNU	Aralia	nudicaulis	L.	forb
CACA	Calamagrostis	canadensis	(Michx.) Beauv.	graminoid
CAMO†	Calamagrostis	montanensis	Scribn. ex Vasey	graminoid
CHAN	Chamerion	angustifolium ssp angustifolium	(L.) Holub	forb
COCA	Cornus	canadensis	L.	forb
DIPO	Dicranum	polysetum	Sw.	bryophyte
HYSP	Hylocomium	splendens	(Hedw.) Schimp.	bryophyte
LIBO	Linnaea	borealis	L.	forb
LYAN	Lycopodium	annotinum	L.	club-moss
MACA	Maianthemum	canadense	Desf.	forb
PEAP	Peltigera	aphthosa	(L.) Willd.	lichen
PEPA	Petasites	palmatus	(Aiton) A. Gray	forb
PLSC	Pleurozium	schreberi	(Brid.) Mitt.	bryophyte
POCO	Polytrichum	commune	Hedw.	bryophyte
PTCR	Ptilium	crista-castrensis	(Hedw.) De Not.	bryophyte
PYAS	Pyrola	asarifolia	Michx.	forb
RHGR	Rhododendron	groenlandicum	(Oeder) Kron & Judd	shrub
ROAC	Rosa	acicularis	Lindl.	shrub
RUPU	Rubus	pubescens	Raf.	shrub
SPBE	Spirea	betulifolia	Pallas	shrub
VAspp. ‡	Vaccinium	caespitosum and myrtilloides	Michx.	shrub
VAVI	Vaccinium	vitis-idaea	L.	shrub
VIED	Viburnum	edule	(Michx.) Raf.	shrub
VIRE	Viola	renifolia	A. Gray	forb
† CAMO did not flower in our sites, so a small number of individuals may have been misidentified as CAMO that were in fact other graminoid species, so in the manuscript we have referred to this as CAspp.
‡ Vaccinium caespitosum and Vaccinium myrtilloides were combined for analysis because they were only identified to genus in the field.
